# Supplementary material for: Effectiveness of Topiramate Versus Acetazolamide in the Management of Idiopathic Intracranial Hypertension: ASystematic Review and Meta-Analysis
Source: Medicina (Kaunas). 2025 Mar 4;61(3):450. doi: 10.3390/medicina61030450 (PMC11943754; doi:10.3390/medicina61030450)
Supplement: Supplementary file 1 [file medicina-61-00450-s001.zip]

Archive with 1 entries (1 files):
- medicina-3493989-supplementary.pdf
